# Supplementary material for: Beneficial Effects of Resveratrol and γ-Cyclodextrin on the Hematological and Biochemical Parameters of Healthy Wistar Rats Treated with Cisplatin: A PCA Approach
Source: Biomedicines. 2023 Oct 8;11(10):2726. doi: 10.3390/biomedicines11102726 (PMC10604837; doi:10.3390/biomedicines11102726)
Supplement: Supplementary file 1 [file biomedicines-11-02726-s001.zip]

Archive with 1 entries (1 files):
- biomedicines-2573264-supplementary.pdf
